# Supplementary material for: Quantitative Real-Time PCR Assay for the Detection of Pectobacterium parmentieri, a Causal Agent of Potato Soft Rot
Source: Plants (Basel). 2021 Sep 10;10(9):1880. doi: 10.3390/plants10091880 (PMC8468878; doi:10.3390/plants10091880)
Supplement: Supplementary file 1 [file plants-10-01880-s001.zip]

Archive with 2 entries (1 files):
- plants-1380512-supplementary/
- plants-1380512-supplementary/Supplementary Table 1 Ppar.pdf
